# Supplementary material for: ITS2 Sequencing and Targeted Meta-Proteomics of Infant Gut Mycobiome Reveal the Functional Role of Rhodotorula sp. during Atopic Dermatitis Manifestation
Source: J Fungi (Basel). 2021 Sep 13;7(9):748. doi: 10.3390/jof7090748 (PMC8471346; doi:10.3390/jof7090748)
Supplement: Supplementary file 1 [file jof-07-00748-s001.zip]

Archive with 1 entries (1 files):
- jof-1347584-supplementary.xlsx
