# Supplementary material for: ITS2 Sequencing and Targeted Meta-Proteomics of Infant Gut Mycobiome Reveal the Functional Role of Rhodotorula sp. during Atopic Dermatitis Manifestation
Source: J Fungi (Basel). 2021 Sep 13;7(9):748. doi: 10.3390/jof7090748 (PMC8471346; doi:10.3390/jof7090748)
Supplement: Supplementary file 1 [file jof-07-00748-s001.zip › jof-1347584-supplementary.xlsx]

## Sheet: Sample Characteristic
PID	Sample Code	Group	Sub-group	Sampling Point	Sex	GA	CS	BW	BF duration	Weaning start	Severity	SCORAD	AD Manifestation
105	H1	Control	-	12	Female	37	0	3200	Ongoing	5	-	-	-
165	H2	Control	-	12	Male	37	0	3585	Ongoing	7	-	-	-
98	H3	Control	-	9	Female	37	0	2890	Ongoing	6	-	-	-
212	H4	Control	-	12	Female	44	0	3205	4	6	-	-	-
192	H5	Control	-	12	Male	38	1	3125	4.5	6	-	-	-
155	H6	Control	-	12	Female	39	0	3290	4	6	-	-	-
135	H7	Control	-	12	Male	37	1	2912	Ongoing	6	-	-	-
337	H8	Control	-	9	Female	39	0	3175	Ongoing	6	-	-	-
277	H9	Control	-	9	Male	38	1	3405	Ongoing	6	-	-	-
134	H10	Control	-	12	Male	39	1	3050	Ongoing	4	-	-	-
333	H11	Control	-	9	Male	38	0	3440	2	4	-	-	-
116	H12	Control	-	9	Male	40	0	2460	2	6	-	-	-
120	H13	Control	-	9	Male	40	1	3005	Ongoing	6	-	-	-
317	H14	Control	-	9	Male	38	0	3525	6	6	-	-	-
362	H15	Control	-	12	Male	40	0	3515	3	5	-	-	-
384	H16	Control	-	9	Male	38	0	2770	Ongoing	6	-	-	-
102	H17	Control	-	12	Female	38	0	3195	3	4	-	-	-
79	O1	AD	Outgrown	12	Female	38	0	2625	Ongoing	4	Moderate	36.8	2-9
85	O2	AD	Outgrown	12	Male	40	0	3000	12	6	Mild	5.1	4-6
173	O3	AD	Outgrown	12	Female	38	0	3050	3	4	Mild	8.4	2-9
202	O4	AD	Outgrown	9	Female	38	0	3285	4	6	Moderate	28.2	2-6
257	O5	AD	Outgrown	9	Male	43	0	3155	Ongoing	6	Mild	5.5	2-4
281	O6	AD	Outgrown	9	Male	38	0	3340	1	6	Mild	10.9	2-4
282	O7	AD	Outgrown	9	Male	39	0	2945	3	6	Mild	11	3-7
177	P1	AD	Persist	9	Male	37	0	2875	Ongoing	6	Mild	5.1	2-ongoing
127	P2	AD	Persist	12	Male	39	0	2255	3	6	Moderate	38.3	6-ongoing
172	P3	AD	Persist	12	Male	38	1	3560	3	4	Mild	8.4	6-ongoing
188	P4	AD	Persist	12	Male	38	1	2750	Ongoing	5	Mild	14.4	6-ongoing
275	P5	AD	Persist	12	Male	44	1	3490	Ongoing	5	Mild	13.4	4-ongoing
289	P6	AD	Persist	9	Female	38	1	3290	Ongoing	6	Moderate	30.9	4-ongoing
326	P7	AD	Persist	9	Male	39	0	3205	Ongoing	6	Mild	12	9-ongoing
206	P8	AD	Persist	9	Male	39	0	2860	3	6	Mild	16.2	4-ongoing
296	P9	AD	Persist	9	Female	38	0	2765	5.5	4	Mild	8	3-ongoing
392	P10	AD	Persist	9	Female	37	1	2620	4	6	Mild	11.5	6-ongoing
	PID: Patient Identity
	GA : Gestational Age
	CS: Caesarian Section (1: CS, 0: Normal)
	BW: Birth Weight
	BF: Breast Feeding
